# Supplementary material for: Preparation and Investigation of Artemisia annua L.-Loaded Alginate Hydrogels with Excipients
Source: Pharmaceuticals (Basel). 2026 Mar 5;19(3):424. doi: 10.3390/ph19030424 (PMC13028784; doi:10.3390/ph19030424)
Supplement: Supplementary file 1 [file pharmaceuticals-19-00424-s001.zip]

Archive with 1 entries (1 files):
- pharmaceuticals-4139755-supplementary.pdf
